# Supplementary material for: Effect of Boric Acid on the Ionization Equilibrium of α-Hydroxy Carboxylic Acids and the Study of Its Applications
Source: Molecules. 2023 Jun 12;28(12):4723. doi: 10.3390/molecules28124723 (PMC10300858; doi:10.3390/molecules28124723)
Supplement: Supplementary file 1 [file molecules-28-04723-s001.zip]

Archive with 1 entries (1 files):
- molecules-2408721-supplementary.pdf
